# Supplementary material for: Quality control recommendations for RNASeq using FFPE samples based on pre-sequencing lab metrics and post-sequencing bioinformatics metrics
Source: BMC Med Genomics. 2022 Sep 16;15:195. doi: 10.1186/s12920-022-01355-0 (PMC9479231; doi:10.1186/s12920-022-01355-0)
Supplement: Supplementary file 8 — Additional file 8. All sample related metrics including pre-sequencing lab metrics and post sequencing bioinformatics metrics. [file 12920_2022_1355_MOESM8_ESM.xlsx]

## Sheet: additionalfile
ID	FFPE.years.range	Batch	Group	RNA.Concentration.Qubit	Library.Concentration.Qubit	Reads.mapped.to.genes	Mediancor	TPM4	FILTER	DV50	DV100	DV200	RIN
Subject1	(40,50]	seqb2	Study sample	36.6	11.1	64975951	0.86993	14498	PASS	87	28	2	2.6
Subject10	(20,30]	seqb2	Study sample	40.4	16.7	50079831	0.867207	13652	PASS	87	22	1	2.7
Subject11	(40,50]	seqb6	Study sample	28.6	3.26	60107873	0.830554	12715	PASS	87	22	2	2.6
Subject12	(40,50]	seqb5	Study sample	43	5	94638980	0.850078	13913	PASS	91	29	1	2.5
Subject13	(20,30]	seqb8	Study sample	36.4	2.04	82252813	0.798599	11896	PASS	NA	NA	NA	2.6
Subject14	(20,30]	seqb2	Study sample	45.6	11.3	45489084	0.871931	13090	PASS	92	44	12	2.4
Subject15	(30,40]	seqb7	Study sample	32.2	2.5	42939481	0.765626	10721	FAIL	76	18	5	2.5
Subject16	(30,40]	seqb1	Study sample	57.4	33.6	68696475	0.867553	13984	PASS	90	31	4	2.6
Subject17	(30,40]	seqb3	Study sample	45.8	9.94	86334718	0.862115	13830	PASS	88	23	2	2.5
Subject18	(30,40]	seqb8	Study replicate	48	1.51	13130260	0.60051	9623	FAIL	NA	NA	NA	2.5
Subject18	(30,40]	seqb8	Study sample	48	1.35	10522922	0.582442	9529	FAIL	NA	NA	NA	2.5
Subject19	(20,30]	seqb3	Study sample	29	7.28	92483744	0.861371	12536	PASS	90	45	12	2.3
Subject2	(20,30]	seqb1	Study sample	25.2	40.8	72393382	0.87924	14711	PASS	88	25	6	NA
Subject20	(30,40]	seqb4	Study sample	43.4	7.56	106220944	0.867278	12634	PASS	86	20	1	2.6
Subject21	(20,30]	seqb1	Study sample	33.6	31.4	93960432	0.886978	14418	PASS	90	29	2	NA
Subject22	(40,50]	seqb5	Study sample	45.6	3.86	98860370	0.846873	13564	PASS	89	33	4	2.6
Subject23	(40,50]	seqb6	Study sample	43.2	3.24	51323786	0.819986	12583	PASS	84	23	3	2.5
Subject24	(30,40]	seqb9	Study replicate	43	5.52	67392520	0.850933	14008	PASS	91	30	1	2.5
Subject24	(30,40]	seqb4	Study sample	43	5.52	49876239	0.852034	13545	PASS	91	30	1	2.5
Subject25	(20,30]	seqb7	Study sample	40.6	2.34	29375448	0.767947	10921	FAIL	85	15	2	2.6
Subject26	(30,40]	seqb2	Study sample	36.6	18.3	34595008	0.859172	13082	PASS	87	24	4	2.6
Subject27	(20,30]	seqb9	Study replicate	42.2	0.916	23570162	0.748291	9694	FAIL	NA	NA	NA	2.6
Subject27	(20,30]	seqb9	Study sample	42.2	1.56	26935051	0.774329	10742	FAIL	NA	NA	NA	2.6
Subject28	(40,50]	seqb2	Study sample	44.6	15.9	67865723	0.857534	14129	PASS	88	30	4	2.6
Subject29	(30,40]	seqb3	Study sample	38	7.18	83180539	0.862724	14003	PASS	93	43	7	2.4
Subject3	(30,40]	seqb6	Study sample	52.4	2.38	43067479	0.814676	11321	FAIL	85	17	2	2.6
Subject30	(40,50]	seqb5	Study sample	29.6	4.56	32820351	0.801858	12645	PASS	89	28	2	2.6
Subject31	(20,30]	seqb10	Study sample	44	1.85	89005156	0.833428	12554	PASS	NA	NA	NA	2.6
Subject32	(40,50]	seqb7	Study sample	23.6	2.68	68908361	0.761006	11368	FAIL	NA	NA	NA	2.5
Subject33	(30,40]	seqb3	Study sample	11.3	7.54	29015453	0.773722	14369	PASS	84	26	5	NA
Subject34	(40,50]	seqb7	Study sample	40.4	3.18	98830198	0.834888	12771	PASS	90	31	4	2.5
Subject35	(40,50]	seqb5	Study sample	18.9	3.7	29947567	0.621918	9158	FAIL	81	25	5	2.5
Subject36	(30,40]	seqb4	Study sample	29	6.16	82245594	0.855617	14090	PASS	89	27	4	2.6
Subject37	(30,40]	seqb8	Study sample	36.6	1.38	8530430	0.721572	8421	FAIL	NA	NA	NA	2.5
Subject38	(20,30]	seqb1	Study sample	62.2	28.2	98173461	0.869539	13525	PASS	94	51	13	2.3
Subject39	(20,30]	seqb6	Study sample	36.2	4.78	80996591	0.770286	15506	PASS	85	20	3	2.6
Subject4	(20,30]	seqb10	Study sample	39.2	1.33	48636719	0.811015	11516	PASS	NA	NA	NA	2.6
Subject40	(20,30]	seqb1	Study sample	65.8	35.6	69196194	0.880157	14078	PASS	92	35	3	2.5
Subject41	(20,30]	seqb4	Study sample	40.8	2.6	26548223	0.763696	11454	PASS	73	12	2	NA
Subject42	(30,40]	seqb10	Study replicate	15	1.13	5842379	0.501985	4928	FAIL	NA	NA	NA	NA
Subject42	(30,40]	seqb10	Study sample	15	1.31	6792649	0.533378	5466	FAIL	NA	NA	NA	NA
Subject43	(20,30]	seqb6	Study sample	12.6	3.54	43325468	0.789674	11902	PASS	75	19	6	NA
Subject44	(20,30]	seqb2	Study sample	12.9	14.7	23347630	0.790386	12323	FAIL	76	22	11	2.6
Subject45	(30,40]	seqb1	Study sample	43.8	23.6	48322664	0.869157	14371	PASS	91	31	3	2.6
Subject46	(30,40]	seqb8	Study replicate	47.8	6.78	106451914	0.858603	14247	PASS	89	27	4	2.6
Subject46	(30,40]	seqb4	Study sample	47.8	6.78	68435543	0.859728	13952	PASS	0	0	NA	2.6
Subject47	(20,30]	seqb1	Study sample	13.8	30	8295783	0.814099	13021	FAIL	74	5	0	NA
Subject48	(20,30]	seqb8	Study sample	50.6	2.14	71021764	0.82953	12385	PASS	NA	NA	NA	2.6
Subject49	(20,30]	seqb4	Study sample	45.2	4.36	60180056	0.848867	12219	PASS	86	20	4	2.6
Subject5	(20,30]	seqb8	Study sample	11.8	1.6	3812673	0.605949	5728	FAIL	NA	NA	NA	2.6
Subject50	(20,30]	seqb7	Study sample	33.6	3.34	111860977	0.826088	11531	PASS	90	46	13	2.5
Subject51	(20,30]	seqb6	Study sample	26.4	2.42	82467502	0.800805	11776	PASS	83	29	8	2.6
Subject52	(20,30]	seqb5	Study sample	41.4	3.62	41240432	0.807632	11998	PASS	83	24	6	2.5
Subject53	(20,30]	seqb10	Study replicate	14.7	1.3	4985531	0.583188	6361	FAIL	NA	NA	NA	2.5
Subject53	(20,30]	seqb10	Study sample	14.7	0.642	1572938	0.509162	4223	FAIL	NA	NA	NA	2.5
Subject54	(10,20]	seqb3	Study sample	40.6	9.26	78131066	0.854888	13644	PASS	79	18	1	NA
Subject55	(10,20]	seqb10	Study sample	48	2.18	41741322	0.752267	17421	PASS	80	14	3	2.6
Subject56	(10,20]	seqb10	Study replicate	41.6	0.966	9089863	0.667371	7136	FAIL	75	14	3	NA
Subject56	(10,20]	seqb10	Study sample	41.6	1.41	12394653	0.695627	8017	FAIL	75	14	3	NA
Subject57	(10,20]	seqb4	Study sample	59.2	7.92	53477652	0.844671	13499	PASS	85	15	1	2.6
Subject58	(20,30]	seqb4	Study sample	16.7	5.74	65893724	0.863116	13434	PASS	90	37	8	NA
Subject59	(10,20]	seqb9	Study sample	57.8	2.12	53580791	0.800747	11719	PASS	84	15	3	NA
Subject6	(30,40]	seqb2	Study sample	27.2	34	51605729	0.846697	14304	PASS	NA	NA	NA	NA
Subject60	(10,20]	seqb10	Study replicate	39	5.82	73720477	0.830046	14566	PASS	NA	NA	NA	2.6
Subject60	(10,20]	seqb4	Study sample	39	5.82	63602250	0.830348	14159	PASS	83	15	2	2.6
Subject61	(20,30]	seqb2	Study sample	25.2	18.1	109532057	0.876296	13767	PASS	91	40	12	2.5
Subject62	(20,30]	seqb1	Study sample	40.8	18.1	40036135	0.835158	13800	PASS	92	32	5	2.4
Subject63	(20,30]	seqb1	Study sample	11.6	45	9565677	0.785535	11370	FAIL	NA	NA	NA	NA
Subject64	(20,30]	seqb2	Study sample	39	13	70296327	0.879678	13944	PASS	93	46	14	2.5
Subject65	(20,30]	seqb3	Study sample	36.6	8.02	68747415	0.86381	14069	PASS	91	42	12	2.5
Subject66	(20,30]	seqb5	Study sample	12.2	4.78	34809637	0.833428	12496	PASS	NA	NA	NA	2.3
Subject67	(20,30]	seqb7	Study sample	16.6	2.72	39994311	0.697869	9822	FAIL	69	7	0	2.6
Subject68	(20,30]	seqb7	Study sample	69.6	2.94	71332583	0.825072	12104	PASS	81	11	1	2.6
Subject69	(10,20]	seqb8	Study sample	35.8	1.75	42631520	0.793246	11418	PASS	NA	NA	NA	2.6
Subject7	(40,50]	seqb6	Study sample	45.6	3.56	81997880	0.819702	12684	PASS	88	23	3	2.6
Subject70	(20,30]	seqb3	Study sample	16.3	9.2	9759160	0.69619	9651	FAIL	80	23	11	NA
Subject71	(10,20]	seqb5	Study sample	37.8	4.8	36375568	0.619654	18225	FAIL	76	8	0	2.6
Subject72	(20,30]	seqb9	Study sample	50	1.68	77777940	0.815966	11590	PASS	NA	NA	NA	2.6
Subject73	(10,20]	seqb8	Study sample	41.2	2.12	88608566	0.833307	13200	PASS	NA	NA	NA	2.6
Subject74	(20,30]	seqb5	Study sample	61.2	4.32	46171480	0.825168	12134	PASS	94	48	11	2.3
Subject75	(20,30]	seqb9	Study sample	18.5	2.08	36389262	0.705207	10604	FAIL	NA	NA	NA	NA
Subject76	(10,20]	seqb5	Study sample	42.8	4.32	77131369	0.811151	12564	PASS	82	13	1	2.6
Subject77	(20,30]	seqb6	Study sample	9.74	3.54	17125876	0.619293	8362	FAIL	80	22	4	NA
Subject78	(20,30]	seqb9	Study replicate	23.8	1.13	5630445	0.534229	5048	FAIL	NA	NA	NA	NA
Subject78	(20,30]	seqb9	Study sample	23.8	1.44	9735393	0.615626	6471	FAIL	NA	NA	NA	NA
Subject79	(20,30]	seqb8	Study replicate	28.8	5.58	99872558	0.854525	13641	PASS	NA	NA	NA	2.5
Subject79	(20,30]	seqb7	Study sample	28.8	5.58	73876298	0.854445	13462	PASS	89	46	12	2.5
Subject8	(30,40]	seqb4	Study sample	16.7	5.1	15607209	0.770289	11612	FAIL	72	2	0	2.6
Subject80	(20,30]	seqb1	Study sample	41	20.6	74882914	0.878516	13980	PASS	93	50	14	NA
Subject81	(20,30]	seqb7	Study sample	37.4	2.94	12413196	0.546471	7032	FAIL	77	13	3	NA
Subject82	(20,30]	seqb3	Study sample	33.6	7.1	20754253	0.83446	13250	FAIL	85	21	5	NA
Subject83	(10,20]	seqb8	Study sample	45.7	1.46	61784093	0.811331	11824	PASS	NA	NA	NA	2.6
Subject84	(30,40]	seqb3	Study sample	10.3	7.32	79537344	0.858872	14040	PASS	NA	NA	NA	2.6
Subject85	(30,40]	seqb8	Study replicate	15.7	0.85	10221505	0.692589	7261	FAIL	79	17	2	2.5
Subject85	(30,40]	seqb8	Study sample	15.7	1.21	27564983	0.756691	8634	FAIL	79	17	2	2.5
Subject86	(30,40]	seqb9	Study sample	38.8	1.52	45644779	0.722265	12177	FAIL	NA	NA	NA	2.5
Subject87	(20,30]	seqb6	Study sample	4.6	4.24	46142931	0.764927	11775	PASS	75	19	3	NA
Subject88	(30,40]	seqb2	Study sample	8.18	17.2	24581247	0.829467	12549	FAIL	78	7	0	NA
Subject89	(30,40]	seqb6	Study sample	10.8	3.64	35392294	0.758108	10648	FAIL	87	19	2	NA
Subject9	(40,50]	seqb5	Study sample	45.8	3.68	97576680	0.83569	13562	PASS	88	28	4	2.6
Subject90	(0,10]	seqb1	FFPE technical control	-	10	92428881	0.879984	14507	PASS	87	23	2	NA
Subject90	(0,10]	seqb2	FFPE technical control	-	10	83945042	0.879708	14523	PASS	87	23	2	NA
Subject90	(0,10]	seqb3	FFPE technical control	-	10	86205390	0.878124	14521	PASS	87	23	2	NA
Subject90	(0,10]	seqb4	FFPE technical control	-	10	69083713	0.878946	14582	PASS	87	23	2	NA
Subject90	(0,10]	seqb5	FFPE technical control	-	10	82341193	0.879068	14535	PASS	87	23	2	NA
Subject90	(0,10]	seqb6	FFPE technical control	-	10	103405706	0.881151	14611	PASS	87	23	2	NA
Subject90	(0,10]	seqb7	FFPE technical control	-	10	83130163	0.880044	14679	PASS	87	23	2	NA
Subject90	(0,10]	seqb8	FFPE technical control	65	NA	68513435	0.868266	14089	PASS	87	23	2	NA
Subject90	(0,10]	seqb9	FFPE technical control	65	NA	62867680	0.868651	14169	PASS	87	23	2	NA
Subject90	(0,10]	seqb10	FFPE technical control	65	NA	86202098	0.868614	14214	PASS	87	23	2	NA
Subject91	(10,20]	seqb3	Study sample	19.2	7.06	27873865	0.814882	14556	PASS	86	30	6	NA
Subject92	(0,10]	seqb1	FFzn technical control	-	38.4	100364472	0.854226	12246	PASS	100	100	100	NA
Subject92	(0,10]	seqb2	FFzn technical control	-	38.4	134682601	0.854066	12220	PASS	100	100	100	NA
Subject92	(0,10]	seqb3	FFzn technical control	-	38.4	108731841	0.854497	12188	PASS	100	100	100	NA
Subject92	(0,10]	seqb4	FFzn technical control	-	38.4	131945875	0.855349	12235	PASS	100	100	100	NA
Subject92	(0,10]	seqb5	FFzn technical control	-	38.4	127420293	0.855424	12252	PASS	100	100	100	NA
Subject92	(0,10]	seqb6	FFzn technical control	-	38.4	152263581	0.855613	12269	PASS	100	100	100	NA
Subject92	(0,10]	seqb7	FFzn technical control	-	38.4	149856387	0.85604	12295	PASS	100	100	100	NA

## Sheet: column info
ID: subject ID
FFPE.years.range: years of FFPE storage
Batch: sequencing batch
Group: sample group
RNA.Concentration.Qubit: pre-sequencing RNA concentration in Qubit (ng/ul)
Library.Concentration.Qubit: pre-capture library concentration in Qubit (ng/ul)
Reads.mapped.to.genes: # of reads mapped to genic regions
Mediancor: sample-wise median correlation of gene expression
TPM4: # of genes with transcript per million (TPM) >4
FILTER: PASS/FAIL filter defined by bioinformatics metrics
DV50: the percentage of RNA fragments > 50
DV100: the percentage of RNA fragments > 100
DV200: the percentage of RNA fragments > 200
RIN: RNA Integrity Number
